# Supplementary material for: Data Driven Estimation of Imputation Error—A Strategy for Imputation with a Reject Option
Source: PLoS One. 2016 Oct 10;11(10):e0164464. doi: 10.1371/journal.pone.0164464 (PMC5056679; doi:10.1371/journal.pone.0164464)
Supplement: S1 Data — The fraction of missing values was set to 50% in the complete dataset for both mechanisms. Then the final datasets were made consisting of 40% (randomly chosen) missing data observations and 60% complete case observations. The zip file includes two.txt files consisting of zeros and ones (226*23), where ones represents missing values. These can be overlain with the original data from http://dx.doi.org/10.5061/dryad.m01st7p0. (ZIP) [file pone.0164464.s002.zip]

Archive with 2 entries (2 files):
- AnatomicalBias.txt
- SpeciesBias.txt
